# Supplementary material for: Inspection of the Grapevine BURP Superfamily Highlights an Expansion of RD22 Genes with Distinctive Expression Features in Berry Development and ABA-Mediated Stress Responses
Source: PLoS One. 2014 Oct 16;9(10):e110372. doi: 10.1371/journal.pone.0110372 (PMC4199669; doi:10.1371/journal.pone.0110372)
Supplement: Table S1 — Grapevine BURP genes identified in the PN40024 8X and 12X V1 predictions. A) List of BURP genes. The final protein sequence for each gene was defined from the DNA and amino acid alignments between the 8X and 12X gene models, together with the RNA-Seq derived sequences (Figure S1). Fernandez et al. [66] studied a partial cDNA from VvBURP03 and named it BURP1 (EST Accession BQ799859). B) Other grapevine models in the Chromosome 4 cluster which are not BURP genes or do not possess a complete BURP domain. C) Sequences from RNA-Seq derived splicing variants (SV). (XLS) [file pone.0110372.s007.xls]

## Sheet: Tables A, B, C
Table S1. Extended information for the grapevine BURP genes identified in the PN40024 8X and 12X V1 prediction.
A) List of BURP genes.
Chr	Name	Other names	PN40024 8X ID (1)*	Protein	PN40024 12X V1 ID	Str	Protein	Prot Id % 8X -12X**	RNASeq	Best definition for protein sequence (alignments in Supplementary File 2)	Affy 16k-array PLEXdb		Custom array PLEXdb		Transcript sequence used to find Affy spot
				length			length		transcripts		Probe set	% homology	Probe set	% homology
chr1	VvBURP01	PGB1	GSVIVT00002686001	612	VIT_01s0127g00870		633	100+	1	12X (SV1 ORF is shorter, missing "ATG" at its 5' end when compared to 12X)	1620140_at	952/969 (98%)	VVTU1273_at	505/540 (93%)	12X	tgaaggagatagagagagaaatgcatagacaacataagcttttgagccatctctttctcattttcttattctcagcttcgtttcccaatgttgctttgggcggagccggtgaggaatcgggcaaaccggtggctggagaaaacccattcacacccagagcgtctttgcttcggtattggaataagcagatcggcagtggcttgccaaagtccacctttcttctctccaaggcatccccattgagcgcggttgagtcggccacctttactaaacttgccgctcaaaatgcgctttccgacaatctgccggcgttctgtaagtctgcgaacctgctctgttttcccgatttggggcagagcttggagaagcatgacgctagttccaacttcgccgtgtatt…	.
	VvBURP02	PGB2	GSVIVT00002688001	610	VIT_01s0127g00850		624	100+	1	12X (SV1 sequence is shorter at its 3` end)	-	-	-	-	12X	GTTAGAAACTTTTGCTGTATCCCATGCTATCACATATGGTTCTAAGGAAAATCAAGCTTTTCCATAAGACTTTTTTCTTTCAAATATTGAATTATTAACTCAGCTCTTTCATCGTCATAAACCCAGCTTTATAAATTTCTGATTCAAACCCAACGAAAAAATGCCCACCAACGTCTGCAGCTCTCTCAAATTGAAACAGAAAAAAAAAGCTTGAACGACTTAAACTTATGAGTCATCTGTTTCTGATTTTTTTGTACTCAGCTTTAGCTTTCAATGTTGCTTTGGGAGGAGGCAGTGAGGTTGCAGGCGAATCGCGGGACGGAGCAAACCCATTCACACCCAAAGCGGCTTTGGTTCGATATTGGAATAAGCAGATCGGCAGTGACTTGCAAAAGTCCA…	.
chr3	VvBURP03	VvBNM2-like1; BURP1 (Fernandez et al., 2007)	GSVIVT00036411001	291	VIT_03s0063g02340		331	100+	2	12X or SV1 (SV2-derived protein is 34aa shorter at N-terminus)	1622001_at	533/537 (99%)	VVTU1916_at	260/260 (100%)	SV1	tcaggttcatttttcttcttttctgggaaatcctttcttcaactccttactactctcagataaggagaagataaagaagaagaagaaaggatttcccagaaaagaagaaaaatgaacctgagattttccttttggagcatcttccttcactttctggctgtgatgtgtttccatggaagtggagccagggaggtgcctagagaggagttgatggtggctccagaatttcccatggatgatttcccagaaggggttaatgtattgcaactccatagcatggatggaagtgagaaaaaggatggtgggcaacatgccatggaagacagattgcatggtcatgataagcgaggcgaagaaacccgaaaaagggaagacacagagcatgttcatggtcattca…	.
	VvBURP04	VvBNM2-like2 (BNM2-L2)	GSVIVT00036412001	240	VIT_03s0063g02320		281	100+	1	12X or SV1	-	-	-	-	SV1	TAATTATTATTTTTATTCACCAAAAAAACAAAAAAAAACAAAAAGAAAGAGGAGCTCCATGCGCTTATCCTAGTGTAGTTCACATTCCTCAACTCGTTTTGTTGACATTTTTCTTAAGCAGAAGATCGACGAAGAGGTAAAAGGAGAGATGGGTCTTGGATTTTCTTCATCATGGAGCCTCAGCTTCTGTGTTCTGCTTGTTTTAATGTCTGCAGAAGCCAGCAAAGGGGAATACAGTCTGCAGGAGCATGAAGATGGAGGTGAAGAAGCCATGGCTAGAAAGCATATCCATACTCATATGGACATGTCCATGCGTATATTCTTCACAATAACTGAACTGAAGGTTGGGAAAAGGATACCTGTTTACTTCTCCAAGAGAGACCCTGCTACCTCTCCTCA…	.
chr4	VvBURP05	RD22a, RD22 (Hanana et al., 2008)	GSVIVT00032481001	364	VIT_04s0008g03930	+	364	100	1	8X or 12X (previously cloned, GenBank AAV36561)	1616426_at	1243/1257 (98%)	VVTU22120_x_at / VVTU19156_s_at	256/260 (98%) / 177/178 (99%)	NCBI	AY634282	.
	VvBURP06	RD22c (this work)	GSVIVT00032484001-85001*	337	VIT_04s0008g03950	+	337	100	1	8X or 12X (cloned in this work, GenBank ACP40551)	1621818_at	1186/1197 (99%)	VVTU4269_s_at	139/139 (100%)	NCBI	FJ869894	.
	VvBURP07	RD22d	GSVIVT00032490001-91001*	284	VIT_04s0008g03990	+	105	70	2	SV2 (321aa; 94%Id with 8X). 12X models should be joined in one model	-	-	VVTU8700_at	387/395 (97%)	SV2	ctaacttgcctctctctgctggtggttgtaagcaatgcttacaaccaccaacgtacagcttagcctgcggttcatagcttctatggagcttcatcttcttcccattctaacttgcctctctctgctggtggttgtaagcaatgcttctctaccttctgaggtctactggaagttggctttgccgtatactccgatgcccaaagccatgcgagatctcttgcagctgaactcaatggaaggtggaagttcaatcaatgtgagcaaggttgtactaaatgccatcccaggacctgtctatatcaattgcagagtcccaccggctgttgacacccccactaaagaccaacctcaagacacctccagaaaaggttacttcttggaaaaagacctgcattccac…	.
					VIT_04s0008g04000	+	145	84		SV1a and SV1b proteins are split versions of SV2 from two different ORFs							.
	VvBURP08	RD22e	GSVIVT00032493001	154	VIT_04s0008g04010		261	65/95	1	Fusion between 12X and SV_as (SV1 transcript is not complete at its 5'end)	-	-	VVTU12211_at	284/286 (99%)	SV1_as	taaaaaaatgaagctgaacttggccacaactacaaatggagctgttttcttgcctcatcaagttgctgaatccatgcccttttcatccaacaagctacccgaaatcttgaaccggttttccctgaaagaaaactccgcagaagccgagataataaagaaggagctagaggaatgtgaggagcctgccatggaaggagaagccaggtactgtgcaacatcattacagtccctaatccatttcagcacttcaaagcttggaaggaatgtgaatgtgctgacgaatgaggtcaaaacggggagccaggagtatgagtttggagtggggatgaagagggttgcagacaaatcagtggtgtgccataagatgaactacccatatgctgttttctactgccatac…	.
	VvBURP09	RD22f	GSVIVT00032495001-6001*	237	VIT_04s0008g04020	+	136	93	3	Fusion between 8X and SV1 (or 12X or SV2). SV3 corresponds only to 5' UTR.	1619164_at	915/929 (98%)	-	-	8X	ctccgtcctcttcccattctggcttttctttcagtggtggtggtagtaagccatgcttctctaccttctgagggttaccggaagttggttttgcctcacactcccatgcccaaagctgtgaaggatcacttgcggcctggcgtaacttctttcaatgcttctgctgccggatgttttgggattcacaatcagttcaacaaaatccctcaaccattccatgcaaagcaggctcaagatggcttaaatacaggtaacttcttcttgcaaacagatctgcacccaggtacaaaaatgatgctgcagttgccacaaactagaaatgaagctatgttcttgcctcgtcaagttgctgactccatacccttttcctctaagaagctacccgaaattttgaaccgg…	.
										SV1 and SV2 only differ at their 5'UTR (due to an additional intron)							.
	VvBURP10	RD22g	GSVIVT00032498001	195	VIT_04s0008g04040	+	195	100	-	8X or 12X	-	-	-	-	8X_cds	atgaagatgaacttggccacaactacaaatggagctgttttcttgcctcatcaagttgctgaatccatacccttttcatccaacaagctacctgaaatcttgaaccggttttccctgaaagaaaaatccacagaagccgagataataaaggagctagaggaatgcgaggagcctgccatggaaggagaagcaaagtactgtacaacatcattagagtccctaatcgatttcagcacttcaaagcttggaagaaatgtgaatgtgcaggcgaatgaggtcaaaacggggagccaggagtatgagtttggagtgggaatggagaagcttgccgacaaatcagtggtgtgctataagatgaactacccatatgctgttttctactgccatacattcactaag…	.
	VvBURP11	RD22h	GSVIVT00032499001	297	VIT_04s0008g04050	+	297	100	-	8X or 12X	-	-	-	-	8X_cds	atgcaacttgcaagcttcttgtctcaatttctgagtttctgagcttttaccattaatggagttccttcgtcctcttcccattctggcttttctttcagtggtggtggtagtaagccatgcttctctaccttctgagggttactggaagttggttttgcctcacactcccatgcccaaagctgtgaaggatcacttgcagcctggtgtaacttctttcaatgcttctgctgctgctttttgtttggggatttactatgggttcaacaaaatccctcaaccattccatgcaaagcaggcccaagatggcttaaatataggtaacttcttcttgcaaacagatctgcacccaggtacaaaaatggtgctgcagttgccacaaactacaaatgaagctatgtt…	.
	VvBURP12	RD22i	GSVIVT00032501001	196	VIT_04s0008g04060	+	295	100+	1	12X (SV1 transcript is shorter at its 3' end)	1609063_at	536/537 (99%)	VVTU40811_s_at	256/256 (100%)	12X_cdna	cttctcatagcttagctttctgtttaagtttctcagctgtaatggagtttcgttcctttccctttctggcttttctttctgtgatggtggtagtaatccatgcttctcaacctgatgaggattactggaagttggctttgcctcacactcccatgcctaaagctatacgagatctgttgcagtccaaaggtctaagttctgtcgatgcttctactgcatcttgtactgttcacattcatttcgataaattctctcaacccgccggagaagaggctcaagtagatgactcaaaaataggtaacttcttcttggaaacagacctgcatccaggtaaaaaaatgaagctgaacttggccacaactacaaatggagctgttttcttgcctcatcaagttgctg…	.
	VvBURP13	RD22j	GSVIVT00032504001	196	VIT_04s0008g04090	+	520	100+	-	12X	-	-	-	-	12X_cdna	ggattagtttcagagctttaatggagtttcatctcgttcccattctgacttctttcttgctggtggtggtggtggtgagccatgcttattctctaccttccgaggttgatgggaagtcggctttgcctaccactcccttccggaaagctgtgcggaatctcttaatgcagcctggaagaagttctaccgatgctcaaaagcatgctagctcgattgccgaatatgaagcagtctatggaaaccctcaaaaagtagaaggaagtcctatcaattctcacaaggatgctagctcaattgccggatatgatgcagtctatggaaaccctcagaaagctagaggaagttctatcaaggctcacaatgatgctaactcagttgccgcatatgatgcagtctacg…	.
	VvBURP14	RD22k	GSVIVT00032505001	200	VIT_04s0008g04120	+	583	60	1	12X (SV1 transcript is shorter at its 5' and 3' end	-	-	-	-	12X_cdna	aagggtgtcacacacttatggtattaaagttgcattatctggcattcacaatgactggtggtgataattcacaattctctctcgtcacatccaatggctactgcgaaggagtcctggccccaccagatagaggcacctcccttgagctctttccatcccatctcagccacattcctcttcagttagagagctttcatggagttttacctccttccccttctggcatttctctccccattatatatatccatcaattgatttcatttcttcataccaacgtacagcttagcttgcggttcacagcttctatggagcttcatcttcttcccattctaacttgcctctctgtgagacttcgcttttacctttcttttgtttttatttttctaaccactcaaa…	.
	VvBURP15	RD22l	GSVIVT00032506001	231	VIT_04s0008g04130	+	63	100+	-	8X (complete BURP, 12X truncated due to a one-base deletion in its sequence)	-	-	-	-	8X_cds	atgcaatacgagagggtctatggaaatcctcaaaaagcaggcggaagttctgtaagcgcgggcaaaaatagtccaaacatgcaacaaggacaccaagatggtaccagtacaggtaatgtgttcttggaaaaagacctgcatcctgggactaaaatgatggtgcgcttcacaaaaacctcaagtgcagctcatttcttgccccagcaagttgctgaatccataccttttttcatcaaacaagctaccagaaattttgaatcagttctcaaatgtgagaaaccggctatagaaggagaagagaagtactgtgcgagatcgttggagtccctaatcgatttcagcacttcaaagcttggaaaaaacattcgagcactcccaaatgtggtggaaggggaaatc…	.
	VvBURP16	RD22m	GSVIVT00032509001	205	VIT_04s0008g04150	+	341	100+	2	12X, SV1 or SV2 (different possibilities for ATG). SV2 is the longest	-	-	VVTU27778_x_at / VVTU27781_s_at	471/475 (99%) / 315/315 (100%)	SV2	TGGAGTTTTACCTCCTTCCCCTTCTGGCATTTCTCTCTGTGAGCCTTAACTTCCAACTTTACATACACCGAGCATATCATAAAGCATGCACTACGTTACTATTTTGCAGGAAAAATATTAGACATGTTCTCTATTTTGGAAGATCAAGACAAAGCCCAGATGAAACTATTCTTTACTGAGCAATTTCAAAATATTTTTCTGAAAATATTGAAAAAAACAATATGCAAATTTAAATGGACGGAGTTGGCAACATGCATCTTCATCTTTTTTATTTTAAGTCATCGTATATATTTGCTAATGCTAGCTTATTTCTTCTTGCAACTGAATTATGGCCGCTTGTGGTGGTGGAAAGCCATGCTTCTCTGCGATCTGAGCTTTACTGGCCCTTGGTATTGCCAA…	.
	VvBURP17	RD22n	GSVIVT00032510001	80	VIT_04s0008g04160	+	348	100+	1	12X or SV1	1613067_at / 1615444_at	562/564 (99%) / 411/411 (100%)	VVTU7208_at	1	SV1	CTCTGTGAGCCTTACCTTCCTACTTCTAACACACTCATAAGGCACTAAGTTATTTACAAGCCTTGGTTGTGCTATTTGGCACTGAAAATTAAACCTGTTCTCTATATATTTTGGAAAATCAAAACAACGCCCAGATGAAACTATACTTTACTGAGCATTTTTAAAATATTTTTCTGAAAATATTGAAAAAATATGCAGAAAAGGGAACAGAGTTTGTAACATGTTCATCATTTTTATTATAGCTGTCATGATCTCTGTAGATGGGCTTTCCTTAACTTTGATGTAGAAGAGCATTAGAGCTAGTGTTTATATAGGCTATATAGTTCATTTCTTGTAACTGAACTTTTATGCATGAAACTATGGCAGCTTGTGGTGGTGGAAAGCCGTGCTTCTCTGCGA…	.
			GSVIVT00032511001	277				100+									.
chr11	VvBURP18	RD22b (this work)	GSVIVT00016747001	327	VIT_11s0016g03950		327	100	-	8X or 12X (cloned in this work, GenBank ACP40550)	1619802_at	499/505 (98%)	VVTU7273_s_at	553/555 (99%)	NCBI	FJ869893	.
chr17	VvBURP19	PGB3	GSVIVT00016109001	608	VIT_17s0000g08160		633	100+	1	12X (SV1 with premature STOP codon due to missing exon compared to 12X)	-	-	VVTU27744_at	520/528 (98%)	12X	cagacatggaaacaatgcgcacaccgccattgctcacaaccattctcttcgtattcttcttgtacttgtcattcacatctttcaatgtatgtttcgctgaaggaaagtcatccaccggtggcaacccctttacggcgaaagcttccctgattcggtattggaacaaacagatatcgaacaagctccccaaaccatcttttcttctctcaaaagcttccccactcaatgccgtcgactcggccgttctcaccaaactcgccacccaaaacgctctgtcttctcatctatcatccttctgctcctctgccaacttgttctgtgtcttcgactcatcgcccacttcggaaaaacaagtcaaggacgctaacttcgctttttactccaatagaggattcgcca…	.
* 8X models were previously fused based on EST evidence on the Genoscope or NCBI										SV: splicing variant (RNAseq transcripts)	-: means too short alignments or no match				SV1_as: antisense sequence
**100+: 100% homology but additional aminoacids in one of the compared sequences
													additional unclassified affy spot
													VVTU20746_x_at RD22-like protein	188/220 (85%) VvBURP11
B) Other models in the Chr4 cluster which are not BURP genes or do not show a complete BURP domain														79/89 (88%) VvBURP09
Gene models with very short BURP domains (they could correspond to complete genes but miss-annotated, pseudogenes or part of a neighbouring gene)
	strand	ID	Conserved domain search	length	BURP motifs present?
	-	VIT_04s0008g03920	monoxygenase	415
	+	VIT_04s0008g03940	no domain similarity found	65	Similarity to VvBURP11 outside BURP
	-	VIT_04s0008g03960	DNApol theta	2158
	+	VIT_04s0008g03970	no domain similarity found	44
	+	VIT_04s0008g03980	BURP	102	3 motifs
	-	VIT_04s0008g04030	no domain similarity found	25
	+	VIT_04s0008g04080	no domain similarity found	21	Similarity to VvBURP11 outside BURP
	+	VIT_04s0008g04100	BURP	49	1 (motif14 - partial)
	-	VIT_04s0008g04110	no domain similarity found	17
	+	VIT_04s0008g04140	BURP	87	1-2 (partial)
	-	VIT_04s0008g04170	no domain similarity found	47
		VIT_04s0008g04070	no longer exists
C) RNAseq derived sequences
>VIT_01s0127g00870
AGACAACATAAGCTTTTGAGCCATCTCTTTCTCATTTTCTTTCTCAGCTTCGTTTCCCAATGTTGCTTTGGGCGGAGCCGGTGAGGAATCGGGCAAACCGGTGGCTGGAGAAAACCCATTCACACCCAGAGCGTCTTTGCTTCGGTATTGGAATAAGCAGATCGGCAGTGGCTTGCCAAAGTCCACCTTTCTTCTCTCCAAGGCATCCCCATTGAGCGCGGTTGAGTCGGCCACCTTTACTAAACTTGCCGCTCAAAATGCGCTTTCCGACAATCTGCCGGCGTTCTGTAAGTCTGCGAACCTGCTCTGTTTTCCCGATTTGGGGCAGAGCTTGGAGAAGCATGACGCTAGTTCCAACTTCGCCGTGTATTCGAACAAGAATTTCACCAATTACGGAAC…
>VIT_01s0127g00850
GTTAGAAACTTTTGCTGTATCCCATGCTATCACATATGGTTCTAAGGAAAATCAAGCTTTTCCATAAGACTTTTTTCTTTCAAATATTGAATTATTAACTCAGCTCTTTCATCGTCATAAACCCAGCTTTATAAATTTCTGATTCAAACCCAACGAAAAAATGCCCACCAACGTCTGCAGCTCTCTCAAATTGAAACAGAAAAAAAAAGCTTGAACGACTTAAACTTATGAGTCATCTGTTTCTGATTTTTTTGTACTCAGCTTTAGCTTTCAATGTTGCTTTGGGAGGAGGCAGTGAGGTTGCAGGCGAATCGCGGGACGGAGCAAACCCATTCACACCCAAAGCGGCTTTGGTTCGATATTGGAATAAGCAGATCGGCAGTGACTTGCAAAAGTCCA…
>VIT_03s0063g02340_SV1
TCAGGTTCATTTTTCTTCTTTTCTGGGAAATCCTTTCTTCAACTCCTTACTACTCTCAGATAAGGAGAAGATAAAGAAGAAGAAGAAAGGATTTCCCAGAAAAGAAGAAAAATGAACCTGAGATTTTCCTTTTGGAGCATCTTCCTTCACTTTCTGGCTGTGATGTGTTTCCATGGAAGTGGAGCCAGGGAGGTGCCTAGAGAGGAGTTGATGGTGGCTCCAGAATTTCCCATGGATGATTTCCCAGAAGGGGTTAATGTATTGCAACTCCATAGCATGGATGGAAGTGAGAAAAAGGATGGTGGGCAACATGCCATGGAAGACAGATTGCATGGTCATGATAAGCGAGGCGAAGAAACCCGAAAAAGGGAAGACACAGAGCATGTTCATGGTCATTCA…
>VIT_03s0063g02340_SV2
TCAGGTTCATTTTTCTTCTTTTCTGGGAAATCCTTTCTTCAACTCCTTACTACTCTCAGATAAGGAGAAGATAAAGAAGAAGAAGAAAGGATTTCCCAGAAAAGAAGAAAAATGAACCTGAGATTTTCCTTTTGGAGCATCTTCCTTCACTTTCTGGCTGTGATGGTAAACTCTCCACTCTTCAATTTATTCATACAGCATGCATACATCTTTGCAGTCTCTTGGAACTTCTATGCCCCTGCAGTTCAAGACGATGATGATGATTAAATACTGGTATAATTGTTATTATTTGATTGACATAATCTGTGGAAGCTGGAAATTTTGATGTTCATGGTAAAGTACAAAGATTTTAGCTGGTAATATCATTTTCCATTTGAATGGAAATATAAGTAGTTCTAA…
>VIT_03s0063g02320
TAATTATTATTTTTATTCACCAAAAAAACAAAAAAAAACAAAAAGAAAGAGGAGCTCCATGCGCTTATCCTAGTGTAGTTCACATTCCTCAACTCGTTTTGTTGACATTTTTCTTAAGCAGAAGATCGACGAAGAGGTAAAAGGAGAGATGGGTCTTGGATTTTCTTCATCATGGAGCCTCAGCTTCTGTGTTCTGCTTGTTTTAATGTCTGCAGAAGCCAGCAAAGGGGAATACAGTCTGCAGGAGCATGAAGATGGAGGTGAAGAAGCCATGGCTAGAAAGCATATCCATACTCATATGGACATGTCCATGCGTATATTCTTCACAATAACTGAACTGAAGGTTGGGAAAAGGATACCTGTTTACTTCTCCAAGAGAGACCCTGCTACCTCTCCTCA…
>VIT_04s0008g03930
TGTTGGTAAAGGAGGAGTATCTGTTAACGCAGGCCACAAGGGAAAGCATGTATATGTTGGTGTTTGTTAAAGGAAAAGTAAATCACCCTTCGATTACAAGTATTGCTGCTACTGAGGATCAGCTCCATGATGATCCAAATGTAGCTCTTTTCTTCTTTGAGAAGAACATGCAACCTGGGACAAAGATGGAGTTGCACTTCATTAGGGATGCAAATCTAGCCACCTTCTTGCCTCGTCAAGTTGCCAACTCCATACCTTTTTCATCCAAAAAATTCCCAGAAATT
>VIT_04s0008g03950
ACAAGCAAGCAAAGGTTCCAGTTCTTGTTCACTCCCACCATTATTGCTTCTCTTGCAGTTCCAGAGTTTCAATGGAGTTTCACCTCCTACCCATCCTAGCTTTTCTCTGCCTAGCACTGACAAGCCATGCTGTTTTACCTTCTGAAGTGTACTGGAATTCTATGCTGCCAAACACTCCAATGCCAAAATCTATCAGAGATGTTTTACGGCCAGGCCTGGTGGAAGACAAAAGCTCTTCTGTAGATGTGGGGAAGGGTGGTGTAAATGTTGATGCAGGACAAGGAAAACCTGGA
>VIT_04s0008g03990_SV1
CTAACTTGCCTCTCTCTGCTGGTGGTTGTAAGCAATGCTTACAACCACCAACGTACAGCTTAGCCTGCGGTTCATAGCTTCTATGGAGCTTCATCTTCTTCCCATTCTAACTTGCCTCTCTCTGCTGGTGGTTGTAAGCAATGCTTCTCTACCTTCTGAGGTCTACTGGAAGTTGGCTTTGCCGTATACTCCGATGCCCAAAGCCATGCGAGATCTCTTGCAGCTGAGTTAGTTTCAATGAATCCCTAACTCATATGCAAATTTTTTTTTTCTTTTTTGAAATTTGGTGAAGAAAATAATTTACTGTTAAATATTAGTTAGGCAACTGATTCTTAAGTAGCCACCTTGGCATAATTGTAATAGCTAGTAAGGGGATATTATTCATATACGTTTCAATGA…
>VIT_04s0008g03990_SV2
CTAACTTGCCTCTCTCTGCTGGTGGTTGTAAGCAATGCTTACAACCACCAACGTACAGCTTAGCCTGCGGTTCATAGCTTCTATGGAGCTTCATCTTCTTCCCATTCTAACTTGCCTCTCTCTGCTGGTGGTTGTAAGCAATGCTTCTCTACCTTCTGAGGTCTACTGGAAGTTGGCTTTGCCGTATACTCCGATGCCCAAAGCCATGCGAGATCTCTTGCAGCTGAACTCAATGGAAGGTGGAAGTTCAATCAATGTGAGCAAGGTTGTACTAAATGCCATCCCAGGACCTGTCTATATCAATTGCAGAGTCCCACCGGCTGTTGACACCCCCACTAAAGACCAACCTCAAGACACCTCCAGAAAAGGTTACTTCTTGGAAAAAGACCTGCATTCCAC…
>VIT_04s0008g04010 (antisense)
AAAAAAAAAATATTGGCTAATTGCTTTGCTGAGGACTATTGCACACAACATATATATATATATATACCATAATACTCCTTAATTAATCAACCTGGAAACATTGATGAATACATAGCATCAATTGCACACTACACACATTAATCCTCGAACCTGCATTTATTCGAACCATTCATACTACAAACAGCTTTAAGATGGAACTGATAATGCAACTGGGCTTGAGGCTTGAGGCTGATTCTTACTTTGGAATCCAGACCATGGCATTGTTGTGAAGGAAATGATAGACTGCGACCGTTCCTGGCTTAATTTTGAGCACTTGGAAAGCCACATGCTGTGGGTGCCAAGCTGATGTATCACTGTGACAAGCTGCCATGGCTTTAGCTTTGCTTCCATCAGCACCCA…
>VIT_04s0008g04020_SV1
ACATTCTTCTCAAATTAACCTGCATTTATTCAAACCACACAACAATATTTACAATATTCCTTAAATCAACCGGGAAAGATTGATGAATAGCATTCCACACTACATTCTTCTCAAATTAACCTGCATTTATTCAAACCACACCATTGATACTAGAAACGACTATTACATGGAACAATGCAACTGGGCTTGAGGATTAAATATTTCCGTTGATTTCATGATCAGGCTATTTTGGAATCCAGACCATGGCATTGTTGTGAACGAAATGGCAGATAGGGACTGTTCCTGGCTTAACATTGAGCACTTTGAAGGCCACATGTTTTGGGTGCCAAGCTGATGTATCACTATGACAAGCTGCCATGGCTTTAGCTTTGCTTCCATCAGCACCCACCAACGGAATCA…
>VIT_04s0008g04020_SV2
ACATTCTTCTCAAATTAACCTGCATTTATTCAAACCACACAACAATATTTACAATATTCCTTAAATCAACCGGGAAAGATTGATGAATAGCATTCCACACTACATTCTTCTCAAATTAACCTGCATTTATTCAAACCACACCATTGATACTAGAAACGACTATTACATGGAACAATGCAACTGGGCTTGAGGATTAAATATTTCCGTTGATTTCATGATCAGGCTATTTTGGAATCCAGACCATGGCATTGTTGTGAACGAAATGGCAGATAGGGACTGTTCCTGGCTTAACATTGAGCACTTTGAAGGCCACATGTTTTGGGTGCCAAGCTGATGTATCACTATGACAAGCTGCCATGGCTTTAGCTTTGCTTCCATCAGCACCCACCAACGGAATCA…
>VIT_04s0008g04020_SV3
TCCCATGCCCAAAGCTGTGAAGGATCACTTGCAGCCTGGTTTGTTTCAATACATCTCTAGACTCAGTGGCAACATCCTTTCTTTTAGATGTTTTGGGATTCACAATCAGTTCAACAAAATCCCTCAACCATTCCATGCAAAGCAGGCTCAAGATGGCTTAAATATAGGTAACTTCTTCTTGCAAACAGATCTGCACCCAGGTACAAAAATGATGCTGCAGTTGCCACAAAGTACAAATGAAGTGAAGGAAAAATCTGCAGAAGCTGAGCTGATGAAGAAG
>VIT_04s0008g04060
GAGTTTCGTTCCTTTCCCTTTCTGGCTTTTCTTTCTGTGAGTCCAGATTAATTCTTCATTTTTTCACAAAAATGTTTTGGGAACAAGTCATAATTTTTCTGTTTAAAAAACAAAAACCTGTTCTTGAGAAGAGATCTTTAGGACACTCATGTGCTAGTTTAATTATCTTCTTGTAATGGAACTTGGTGGCATGCATGCAGGTGATGGTGGTAGTAATCCATGCTTCTCAACCTGATGAGGATTACTGGAAGTTGGCTTTGCCTCACACTCCCATGCCTAAAGCTATACGAGATCTGTTGCAGTCCAAAGGTCTAAGTTCTGTCGATGCTTCTACTGCATCTTGTACTGTTCACATTCATTTCGATAAATTCTCTCAACCCGCCGGAGAAGAGGCTCAAG…
>VIT_04s0008g04120 (originally missannotated as VIT_04s0008g04110 transcript)
GAAGCACTCGAAAACAAGGGGATGCTAGTCCAATTGCTGGGTATGATGCAGTCTATGGAAGCACTAAAAAACAAGGGGATGCTAGTCCAATTGCTGGCTATGATGCAGTCTATGGAAGCACTCAAAAACAAGGGGATGCTAGTCCAATTGCTGGATATGATGCAGTCTATGGAACCTCTCAAAAAGCAGAAGGAAGTTCCATCAATGTTCACAAGGATGCTAGCTCAATTGCCGGATATGATGCAGTCTATGGAACCCCTAAAAAAGCAATAGAAAGTTCCACCAAAGCTCACAAGGATGATAGCCAAATTGCTGGATATGATGCAGTCTATGGAAACTCTCAACAAAAAGCAGGAGGAAGTTCTATCAATGCTCACAAAGATTCTAGCCCAGTTGCGA…
>VIT_04s0008g04150_SV1
GCTGTGAAGAATAGCCTACGCCCAGGGACTGATATAGGCGCCATGGTGTTTTACCTCCTTCCCCTTCTGGCATTTCTCTCTCTAACGCTAACAGCGGGTGATTCCGATCTACCTTCTGAAATTTACTGGAATTCCGTGCTTCCAAACACTCCTATGCCTCAAGCCGTGAAGAATAGCCTACGCCCAGAAAGCACTGGTGTAGAAATTGGGAAAGGGACTGATATAGGCGTCAGCAAAGGAGGAGTGTCTGTGAGCACAGGCCACGAGGAAAAGCCTGGGTATGTTGGAGTAACGAAAGCGAAAAAACCTATTTTCTTTTACAGGTATGCTGCTACTGAAGATCAACTTCATGCTCATCCAAGCGTGGCTCTATTCTTCTTGGAAAAGGACATGCGTCTT…
>VIT_04s0008g04150_SV2
TGGAGTTTTACCTCCTTCCCCTTCTGGCATTTCTCTCTGTGAGCCTTAACTTCCAACTTTACATACACCGAGCATATCATAAAGCATGCACTACGTTACTATTTTGCAGGAAAAATATTAGACATGTTCTCTATTTTGGAAGATCAAGACAAAGCCCAGATGAAACTATTCTTTACTGAGCAATTTCAAAATATTTTTCTGAAAATATTGAAAAAAACAATATGCAAATTTAAATGGACGGAGTTGGCAACATGCATCTTCATCTTTTTTATTTTAAGTCATCGTATATATTTGCTAATGCTAGCTTATTTCTTCTTGCAACTGAATTATGGCCGCTTGTGGTGGTGGAAAGCCATGCTTCTCTGCGATCTGAGCTTTACTGGCCCTTGGTATTGCCAA…
>VIT_04s0008g04160
CTCTGTGAGCCTTACCTTCCTACTTCTAACACACTCATAAGGCACTAAGTTATTTACAAGCCTTGGTTGTGCTATTTGGCACTGAAAATTAAACCTGTTCTCTATATATTTTGGAAAATCAAAACAACGCCCAGATGAAACTATACTTTACTGAGCATTTTTAAAATATTTTTCTGAAAATATTGAAAAAATATGCAGAAAAGGGAACAGAGTTTGTAACATGTTCATCATTTTTATTATAGCTGTCATGATCTCTGTAGATGGGCTTTCCTTAACTTTGATGTAGAAGAGCATTAGAGCTAGTGTTTATATAGGCTATATAGTTCATTTCTTGTAACTGAACTTTTATGCATGAAACTATGGCAGCTTGTGGTGGTGGAAAGCCGTGCTTCTCTGCGA…
>VIT_17s0000g08160
CTTCGATTTTGGTGTCCTAGTGGAACCCGTTCAATGGTGCTGGCTGCTCTGAATCTTGTGTTCCGCACATGATAATGTGGTTGTGTTTACAAGAATCACTTGCTCCCCATTAACAACTTACTCTATGGTCTTGATTCCCATGATCATATGAATTAAAATCATCATTCACTTCATTCCTATTTGAGTACGCAAGATCCACTATGAGTGGAAAAAATAAAAAGATTAAGAGCAGAATAAAGGAGAAAGAGGAGTCAAGTGGAAGGTATCGTCAAATGATGGCTACGCCTTTGATTTTGTGAATCTTTTTGGCCAATTCACAACACCAGAGAGGAGACAAAGAGCCAACTTTGTAAAGCAAAATCCTTGTAAAACAAAAACGAAATACTATTCTCAACACAG…
