# Supplementary material for: Inspection of the Grapevine BURP Superfamily Highlights an Expansion of RD22 Genes with Distinctive Expression Features in Berry Development and ABA-Mediated Stress Responses
Source: PLoS One. 2014 Oct 16;9(10):e110372. doi: 10.1371/journal.pone.0110372 (PMC4199669; doi:10.1371/journal.pone.0110372)
Supplement: Table S2 — List of BURP domain genes from other genome-wide studied species used in our phylogenetic analyses (shaded in grey). Gene models corresponding to truncated splicing variants and models with less than five motifs in the BURP domain were not included in the phylogenetic trees (in white). (XLSX) [file pone.0110372.s008.xlsx]

## Sheet: Plant BURPs 
Table S3. List of BURP domain genes from other genome-wide studied species used in our phylogenetic analyses (in grey).
Gene models corresponding to truncated splicing variants and models with less than five motifs in the BURP domain were not included in the phylogenetic trees.
Additional references at the end of the file
Woody Dicotyledonous
Poplar	Populus trichocarpa	Genome wide study by Shao et al., 2011
	Name	Locus	Protein length	Comment
	PtBURP1	POPTR_0004s16040.1	102	BURP with only m5 motif. Partial m14 motif.
	PtBURP2	POPTR_0004s16050.1	313
	PtBURP3	POPTR_0006s26010.1	401
	PtBURP4	POPTR_0343s00200.1	401
	PtBURP5	POPTR_0007s03220.1	81	no BURP domain found
	PtBURP6	POPTR_0008s19430.1	633
	PtBURP7	POPTR_0009s11750.1	288
	PtBURP8	POPTR_0009s11720.1	314
	PtBURP9	POPTR_0010s05000.1	633
	PtBURP10	POPTR_0012s08060.1	637
	PtBURP11	POPTR_0018s00850.1	421
	PtBURP12	POPTR_0019s00670.1	264	330 aminoacids according to Shao et al., 2011
	PtBURP13	POPTR_0004s14400.1	330	328 aminoacids according to Shao et al., 2011
	PtBURP14	POPTR_0004s14430.1	328	264 aminoacids according to Shao et al., 2011
	PtBURP15	POPTR_0129s00200.1	328
	PtBURP16	POPTR_1776s00200.1	349
	PtBURP17	POPTR_0019s00650.1	116	No N-terminal, only three BURP domain motifs.
	PtBURP18	POPTR_0019s00660.1	348
Cotton	Gossypium hirsutum/ Gossypium arboreum
	Name	Protein ID	Protein length	Reference
	GhRDL1	AAL67991	335	Xu et al., 2012
	Localized in cell wall and interacts with α-Expansin. Cell wall loosening. Fruit growth.
	Wang et al., 2004 isolated the orthologue gene GaRDL1 (AAT66912) which is transactivated by GaMYB2. Cotton fiber production.
Herbaceous Dicotyledonous
Arabidopsis	Arabidopsis thaliana	Genome study by Van Son et al., 2009
	Name	Locus	Other names	Protein ID	Protein length
	PGB1	At1g60390		NP_176242	624
	PGB2	At1g70370		NP_001185361	626
	PGB3	At1g23760		NP_173788	622
	BNM2-like	At1g49320	USPL1 (Van Son et al., 2009)	AAD43166	280
	RD22	At5g25610		NP_197943	392
Soybean	Glycine max	Genome wide study by Xu et al., 2010
	Name	Locus	Other names	Protein length	Comment
	Gm06.1	Glyma06g12570.1		512	319 aminoacids according to Xu et al. (2010)
					No BURP domain found
	Gm11.1	Glyma11g12670.1		299
	Gm11.2	Glyma11g12770.1		537
	Gm11.3	Glyma11g12780.1		174
	Gm12.1	Glyma12g04880.1		541
	Gm08.1	Glyma08g04080.1		132	BURP only with 3 last motifs
	Gm08.2	Glyma08g24780.1		270
	Gm12.2	Glyma12g34500.1		203	273aa according to Xu et al.(2010) No BURP.
	Gm12.3	Glyma12g34570.1	Sali 3-2 (Cu2+ and Al3+ responsive)	276
	Gm13	Glyma13g35970.1		267	264aa according to Xu et al. (2010)
	Gm04.2	Glyma04g08410.1		341
	Gm06.2	Glyma06g08540.1	GmRD22 (Wang et al., 2012)	343
	Gm14.1	Glyma14g20440.1		349
	Gm14.2	Glyma14g20450.1		367
	Gm18.1	Glyma18g18980.1		622
	Gm01	Glyma01g03760.1		629
	Gm02	Glyma02g03960.1		628
	Gm04.1	Glyma04g35360.1		617
	Gm06.3	Glyma06g19480.1		613
	Gm08.3	Glyma08g39700.1		627
	Gm18.2	Glyma18g19040.1		564
	Gm04.3	Glyma04g35130.1		553
	Gm07	Glyma07g28940.1	SCB1 (AAL76058, Batchelor et al., 2002)	305
Rape	Brassica napus
	Name	Protein ID	Protein length	Reference
	BNM2	AAC15700	282	Teerawanichpan et al., 2009
Faba Bean	Vicia faba
	Name	Protein ID	Protein length	Reference
	VfUSP	CAA39696	268	Bäumlein et al., 1991
Monocotyledonous
Mayze	Zea mays	Genome wide study by Gan et al., 2011
	Name	Locus RefGen	Protein length	Comment
	ZmBURP01	GRMZM2G032145-P01	525
	ZmBURP02	GRMZM2G032145-P02	456	splicing variant of ZmBURP01
	ZmBURP03	GRMZM2G032145-P03	345	splicing variant of ZmBURP01
	ZmBURP04	GRMZM2G056638-P01	472	BURP domain with 1 motif
	ZmBURP05	GRMZM2G056638-P02	456	splicing variant of ZmBURP04 (GRMZM5G800586_P02)
	ZmBURP06	GRMZM2G078779-P01	257	BURP domain with 2 motifs; no expression detected
	ZmBURP07	GRMZM2G106980_P01	605
	ZmBURP08	GRMZM2G106980_P02	693	splicing variant of ZmBURP07;no expression detected
	ZmBURP09	GRMZM2G108422_P01	312
	ZmBURP10	GRMZM2G113229_P01	484
	ZmBURP11	GRMZM2G113229_P03	480	splicing variant of ZmBURP10
	ZmBURP12	GRMZM2G146665_P01	679
	ZmBURP13	GRMZM2G147756_P01	643
	ZmBURP14	GRMZM2G406170_P01	227	1082 aminoacids according to Gan et al., 2011
	ZmBURP15	GRMZM2G446170_P01	375
Sorghum	Sorghum bicolor	Genome wide study by Gan et al., 2011
	Name	Locus	Protein length	Comment
	SbBURP01	Sb02g003440	233
	SbBURP02	Sb02g022220	691
	SbBURP03	Sb03g033760	502
	SbBURP04	Sb04g031544	175	BURP with 4 motifs
	SbBURP05	Sb07g019310	658
	SbBURP06	Sb07g028580	344
	SbBURP07	Sb08g020640	339
	SbBURP08	Sb08g020650	326	429 aa according to Gan et al.(2011); splicing var 2: 283aa.
	SbBURP09	Sb08g020660	344
	SbBURP10	Sb08g020670	327
	SbBURP11	Sb09g025520	333
Rice	Oryza sativa	Genome wide study by Ding et al., 2009
	Name	Locus	Protein length	Comment
	OsBURP01	LOC_Os05g12400	270	BURP with 5 motifs
	OsBURP02	LOC_Os05g12640	287
	OsBURP03	LOC_Os01g53240	429
	OsBURP04	LOC_Os02g18690	479
	OsBURP05	LOC_Os04g14990	398
	OsBURP06	LOC_Os05g12410	239
	OsBURP07	OJ1076_H08.14	181	BURP with 2 motifs
	OsBURP08	LOC_Os05g13490	289
	OsBURP09	LOC_Os06g13240	515
	OsBURP10	LOC_Os06g17000	350
	OsBURP11	OSJNBa0042E12.9	328
	OsBURP12	LOC_Os08g29200	627
	OsBURP13	LOC_Os08g38810	413
	OsBURP14	LOC_Os09g16010	690
	OsBURP15	LOC_Os09g30320	264	BURP with 3-4 motifs
	OsBURP16	LOC_Os10g26940	344
	OsBURP17	LOC_Os11g06980	628
Additional references
Batchelor AK, Boutilier K, Miller SS, Hattori J, Bowman LA, Hu M, Lantin S, Johnson DA, Miki BL. SCB1, a BURP-domain protein gene, from developing soybean seed coats. Planta. 2002 Aug;215(4):523-32.
Bäumlein H, Boerjan W, Nagy I, Bassüner R, Van Montagu M, Inzé D, Wobus U. A novel seed protein gene from Vicia faba is developmentally regulated in transgenic tobacco and Arabidopsis plants. Mol Gen Genet. 1991 Mar;225(3):459-67.
Teerawanichpan P, Xia Q, Caldwell SJ, Datla R, Selvaraj G. Protein storage vacuoles of Brassica napus zygotic embryos accumulate a BURP domain protein and perturbation of its production distorts the PSV. Plant Mol Biol. 2009 Nov;71(4-5):331-43.
